# Supplementary material for: Metatranscriptomic-driven insights into mucosal glycan degradation by the human gut microbiota
Source: FEMS Microbiol Ecol. 2025 Dec 4;102(1):fiaf118. doi: 10.1093/femsec/fiaf118 (PMC12721379; doi:10.1093/femsec/fiaf118)
Supplement: fiaf118_Supplemental_Files [file fiaf118_supplemental_files.zip]

Archive with 17 entries (17 files):
- Supplementary_Figure_1.jpg
- Supplementary_Figure_10.jpg
- Supplementary_Figure_11.jpg
- Supplementary_Figure_12.jpg
- Supplementary_Figure_2.jpg
- Supplementary_Figure_3.jpg
- Supplementary_Figure_4.jpg
- Supplementary_Figure_5.jpg
- Supplementary_Figure_6.jpg
- Supplementary_Figure_7.jpg
- Supplementary_Figure_8.jpg
- Supplementary_Figure_9.jpg
- Supplementary_files_legends.docx
- Supplementary_Table_S1.xlsx
- Supplementary_Table_S2.xlsx
- Supplementary_Table_S3.xlsx
- Supplementary_Table_S4.xlsx
