# Supplementary material for: Metatranscriptomic-driven insights into mucosal glycan degradation by the human gut microbiota
Source: FEMS Microbiol Ecol. 2025 Dec 4;102(1):fiaf118. doi: 10.1093/femsec/fiaf118 (PMC12721379; doi:10.1093/femsec/fiaf118)
Supplement: fiaf118_Supplemental_Files [file fiaf118_supplemental_files.zip › Supplementary_Table_S1.xlsx]

## Sheet: Sheet1
Table S1 Enzyme commission numbers, names, corresponding GH families and description of catalyzed reactions of mucosal glycan degradation enzymes
EC *​	Name​	Corresponding ​GH families **​	Catalyzed reaction
3.1.6.4​ °	Galactose-6-sulfate sulfatase​	Sulfatase​	hydrolyzes sufate groups of GalNAc and Gal (Kanehisa and Goto 2000)
3.1.6.8​ °	Cerebroside-sulfatase​	Sulfatase​	hydrolyzes Gal-3-sulfate residues (Kanehisa and Goto 2000)
3.1.6.11​ °	Disulfoglucosamine-6-sulfatase​	Sulfatase​	hydrolyzes sulfate groups of GlcNAc, may be identical to 3.2.1.14 (Kanehisa and Goto 2000)
3.1.6.14​	N-acetylglucosamine-6-sulfatase​	Sulfatase​	hydrolyzes sulfate groups of GlcNAc, may be identical to 3.2.1.11 (Kanehisa and Goto 2000)
3.2.1.102​ °	Blood-group-substance Endo-1,4-beta-galactosidase​	GH98​	hydrolyzes beta-linkages of Gal with GlcNAc in blood group A and B glycoconjugates (Berkhout, Plugge and Belzer 2022)
3.2.1.111​ °	1,3-alpha-L-fucosidase​	GH29​	hydrolyzes alpha-linkages between Fuc and Gal or GlcNAc (Ravcheev and Thiele 2017)
3.2.1.165​	Exo-1,4-beta-D-glucosaminidase​	GH2, GH9, GH35​	hydrolyzes alpha-linkages between GlcNAc and GalNAc (Berkhout, Plugge and Belzer 2022)
3.2.1.18​	Exo-alpha-sialidase​	GH1, GH33, GH34, GH83, GH156, GH177, GH181​	cleaves off Neu5Ac from mucosal glycan structures (Ravcheev and Thiele 2017)
3.2.1.22​	Alpha-galactosidase​	GH4, GH27, GH31, GH36, GH57, GH97​	hydrolyzes alpha-linkages between Gal and Gal (Ravcheev and Thiele 2017)
3.2.1.23​	Beta-galactosidase​	GH1, GH2, GH3, GH5, GH16, GH35, GH39, GH42​, GH50, GH54, GH147, GH165, GH173	hydrolyzes beta-linkages of Gal with GalNAc or GlcNAc (Ravcheev and Thiele 2017)
3.2.1.49​	Alpha-N-acetylgalactosaminidase​	GH27, GH36, GH109, GH129​	hydrolyzes alpha-linkages between GalNAc and Gal as well as GalNAc and GalNAc (Ravcheev and Thiele 2017)
3.2.1.50​	Alpha-N-acetylglucosaminidase​	GH89​	hydrolyzes alpha-linkages between GlcNAc and Gal (Ravcheev and Thiele 2017)
3.2.1.51​	Alpha-L-fucosidase​	GH29, GH51, GH95, GH141, GH151​	hydrolyzes alpha-linkages between Fuc and Gal or GlcNAc (Ravcheev and Thiele 2017)
3.2.1.52​	Beta-N-acetylhexosaminidase​	GH2, GH3, GH5, GH18, GH20, GH84​, GH109, GH116, GH179	hydrolyzes beta-linkages between GalNAc and Gal as well as between GlcNAc and Gal or GalNAc (Ravcheev and Thiele 2017)
3.2.1.63​ °	1,2-alpha-L-fucosidase​	GH29, GH95​	hydrolyzes alpha-linkages between Fuc and Gal or GlcNAc (Ravcheev and Thiele 2017)
3.2.1.96​	Endo-beta-N-Acetylglucosaminidase​	GH18, GH20, GH73, GH85​	hydrolyzes beta-linkages between GlcNAc and GlcNAc (Berkhout, Plugge and Belzer 2022, Kanehisa and Goto 2000)
3.2.1.97​	Endo-alpha-N-acetylgalactosaminidase​	GH101​	hydrolyzes alpha-linkages between GalNAc and Ser/Thr residues of mucin peptide chains (Ravcheev and Thiele 2017)
4.2.2.15​ °	Anhydrosialidase​	GH33	releases anhydro-Neu5Ac from mucosal glycan structures (Berkhout, Plugge and Belzer 2022)
* Glover, Ticer and Engevik 2022; Berkhout, Plugge and Belzer 2022; Ravcheev and Thiele 2017
** Drula et al. 2022; Paysan-Lafosse et al. 2023
° not detected in the analyzed metagenome and metatranscriptome samples
