# Supplementary material for: Metatranscriptomic-driven insights into mucosal glycan degradation by the human gut microbiota
Source: FEMS Microbiol Ecol. 2025 Dec 4;102(1):fiaf118. doi: 10.1093/femsec/fiaf118 (PMC12721379; doi:10.1093/femsec/fiaf118)
Supplement: fiaf118_Supplemental_Files [file fiaf118_supplemental_files.zip › Supplementary_Table_S2.xlsx]

## Sheet: Node table
Table S2 Node and edge table of co-occurrence network between mucosal glycan degraders and their first neighbors
Species	Mucosal glycan degrader	Co-occurrence cluster
Acidaminococcus intestini	NO	3
Agathobaculum butyriciproducens	NO	1
Akkermansia muciniphila	YES	4
Alistipes finegoldii	YES	4
Alistipes indistinctus	NO	4
Alistipes inops	NO	4
Alistipes obesi	NO	4
Alistipes onderdonkii	NO	1
Alistipes putredinis	NO	4
Alistipes shahii	YES	4
Anaeromassilibacillus sp An250	NO	2
Anaerostipes caccae	NO	2
Anaerostipes hadrus	NO	1
Anaerotignum lactatifermentans	NO	3
Anaerotruncus colihominis	NO	2
Asaccharobacter celatus	NO	1
Azospirillum sp CAG 260	NO	1
Bacteroides caccae	YES	3
Bacteroides cellulosilyticus	YES	4
Bacteroides clarus	NO	1
Bacteroides dorei	YES	3
Bacteroides eggerthii	NO	1
Bacteroides finegoldii	NO	3
Bacteroides fragilis	YES	2
Bacteroides galacturonicus	NO	1
Bacteroides intestinalis	NO	2
Bacteroides massiliensis	NO	3
Bacteroides nordii	NO	2
Bacteroides ovatus	YES	3
Bacteroides salyersiae	NO	3
Bacteroides sp D2	NO	3
Bacteroides stercoris	YES	3
Bacteroides thetaiotaomicron	YES	3
Bacteroides uniformis	YES	3
Bacteroides vulgatus	YES	3
Bacteroides xylanisolvens	YES	3
Barnesiella intestinihominis	NO	4
Bifidobacterium adolescentis	NO	3
Bifidobacterium bifidum	NO	3
Bilophila wadsworthia	NO	4
Blautia obeum	NO	1
Blautia producta	NO	2
Blautia sp	NO	1
Blautia sp AF19 10LB	NO	3
Blautia sp CAG 257	NO	2
Blautia sp CAG 52	NO	1
Blautia wexlerae	NO	1
Butyricimonas synergistica	NO	4
Butyricimonas virosa	NO	4
Butyrivibrio crossotus	NO	4
Candidatus Gastranaerophilales bacterium HUM 10	NO	4
Candidatus Gastranaerophilales bacterium HUM 11	NO	4
Candidatus Methanomassiliicoccus intestinalis	NO	4
Candidatus Stoquefichus sp KLE1796	NO	2
Clostridiales bacterium KLE1615	NO	1
Clostridiales Family XIII bacterium	NO	4
Clostridium aldenense	NO	2
Clostridium asparagiforme	NO	2
Clostridium bolteae	NO	2
Clostridium citroniae	NO	2
Clostridium clostridioforme	NO	2
Clostridium disporicum	NO	1
Clostridium innocuum	NO	2
Clostridium lavalense	NO	2
Clostridium leptum	NO	3
Clostridium scindens	NO	2
Clostridium sp AF36 4	NO	3
Clostridium sp AM22 11AC	NO	1
Clostridium sp CAG 1013	NO	3
Clostridium sp CAG 122	NO	3
Clostridium sp CAG 12237 41	NO	3
Clostridium sp CAG 138	NO	4
Clostridium sp CAG 167	NO	4
Clostridium sp CAG 169	NO	1
Clostridium sp CAG 217	NO	1
Clostridium sp CAG 226	NO	4
Clostridium sp CAG 245	NO	1
Clostridium sp CAG 269	NO	1
Clostridium sp CAG 273	NO	4
Clostridium sp CAG 302	NO	4
Clostridium sp CAG 451	NO	4
Clostridium sp CAG 505	NO	3
Clostridium sp CAG 58	NO	1
Clostridium sp CAG 75	NO	1
Clostridium spiroforme	NO	2
Clostridium symbiosum	NO	2
Collinsella aerofaciens	NO	1
Collinsella intestinalis	NO	2
Coprobacter fastidiosus	NO	4
Coprococcus catus	NO	1
Coprococcus comes	NO	1
Coprococcus eutactus	NO	4
Cryptobacterium sp CAG 338	NO	4
Cutibacterium acnes	NO	3
Desulfovibrio fairfieldensis	NO	4
Desulfovibrio piger	NO	4
Desulfovibrionaceae bacterium	NO	1
Dialister invisus	NO	2
Dielma fastidiosa	NO	2
Dorea formicigenerans	NO	1
Dorea longicatena	NO	1
Dorea sp CAG 317	NO	2
Dysgonomonas gadei	NO	2
Dysgonomonas mossii	NO	2
Dysgonomonas sp 37 18	NO	2
Eggerthella lenta	NO	2
Eggerthella sp CAG 209	NO	1
Eggerthella sp CAG 298	NO	1
Eisenbergiella massiliensis	NO	2
Erysipelatoclostridium ramosum	NO	2
Eubacterium eligens	NO	1
Eubacterium hallii	NO	1
Eubacterium ramulus	YES	1
Eubacterium rectale	NO	1
Eubacterium siraeum	NO	4
Eubacterium sp 36 13	NO	1
Eubacterium sp An11	NO	3
Eubacterium sp CAG 115	NO	4
Eubacterium sp CAG 161	NO	1
Eubacterium sp CAG 251	NO	4
Eubacterium sp OM08 24	NO	1
Eubacterium ventriosum	NO	1
Faecalibacterium prausnitzii	NO	2
Faecalibacterium sp CAG 74	NO	4
Faecalibacterium sp CAG 74 58 120	NO	4
Firmicutes bacterium AF16 15	NO	1
Firmicutes bacterium CAG 103	NO	1
Firmicutes bacterium CAG 110	NO	1
Firmicutes bacterium CAG 114	NO	1
Firmicutes bacterium CAG 124	NO	4
Firmicutes bacterium CAG 129	NO	4
Firmicutes bacterium CAG 137	NO	4
Firmicutes bacterium CAG 145	NO	1
Firmicutes bacterium CAG 176	NO	4
Firmicutes bacterium CAG 240	NO	4
Firmicutes bacterium CAG 24053 14	NO	4
Firmicutes bacterium CAG 272	NO	4
Firmicutes bacterium CAG 321	NO	4
Firmicutes bacterium CAG 41	NO	1
Firmicutes bacterium CAG 466	NO	2
Firmicutes bacterium CAG 56	NO	1
Firmicutes bacterium CAG 65 45 313	NO	1
Firmicutes bacterium CAG 83	NO	1
Firmicutes bacterium CAG 95	NO	4
Flavonifractor plautii	YES	2
Fusicatenibacter saccharivorans	YES	1
Gemmiger formicilis	NO	1
Gordonibacter pamelaeae	NO	1
Haemophilus parainfluenzae	NO	2
Holdemanella biformis	NO	1
Hungatella hathewayi	NO	2
Intestinimonas butyriciproducens	NO	2
Lachnospira pectinoschiza	NO	1
Lachnospiraceae bacterium OF09 6	NO	1
Lactococcus lactis	NO	1
Lawsonibacter asaccharolyticus	NO	3
Lentisphaerae bacterium	NO	4
Megasphaera sp DISK 18	NO	3
Megasphaera sp MJR8396C	NO	3
Methanobrevibacter smithii	NO	4
Monoglobus pectinilyticus	NO	3
Odoribacter splanchnicus	NO	3
Oscillibacter sp 57 20	NO	4
Oscillibacter sp CAG 241	NO	1
Parabacteroides distasonis	YES	3
Parabacteroides goldsteinii	NO	4
Parabacteroides johnsonii	NO	4
Parabacteroides merdae	YES	3
Paraprevotella xylaniphila	NO	4
Phascolarctobacterium faecium	NO	4
Phascolarctobacterium succinatutens	NO	4
Porphyromonas sp 31 2	NO	4
Prevotella corporis	NO	2
Proteobacteria bacterium CAG 495	NO	1
Proteus mirabilis	NO	2
Roseburia faecis	YES	1
Roseburia hominis	NO	1
Roseburia intestinalis	YES	2
Roseburia inulinivorans	NO	2
Roseburia sp CAG 197	NO	1
Roseburia sp CAG 309	NO	4
Roseburia sp CAG 471	NO	1
Ruminococcaceae bacterium D16	NO	3
Ruminococcaceae bacterium D5	NO	4
Ruminococcaceae bacterium KLE1738	NO	1
Ruminococcus bicirculans	NO	1
Ruminococcus bromii	NO	4
Ruminococcus callidus	NO	1
Ruminococcus gnavus	NO	2
Ruminococcus lactaris	NO	1
Ruminococcus sp 37 24	NO	4
Ruminococcus sp CAG 177	NO	4
Ruminococcus torques	YES	1
Ruthenibacterium lactatiformans	NO	2
Sanguibacteroides justesenii	NO	4
Sellimonas intestinalis	NO	2
Senegalimassilia anaerobia	NO	4
Slackia isoflavoniconvertens	NO	1
Streptococcus australis	NO	1
Streptococcus salivarius	NO	1
Streptococcus sp A12	NO	1
Subdoligranulum sp	NO	1
Subdoligranulum sp APC924 74	NO	1
Sutterella wadsworthensis	NO	4
Tyzzerella nexilis	NO	2
Tyzzerella sp	NO	1
Veillonella dispar	NO	2
Victivallales bacterium CCUG 44730	NO	4
Victivallis vadensis	NO	4

## Sheet: Edge table
Mucosal glycan degrader	First neighbour	Correlation strength
Bacteroides stercoris	Acidaminococcus intestini	0.216154
Bacteroides dorei	Agathobaculum butyriciproducens	0.221788
Eubacterium ramulus	Agathobaculum butyriciproducens	0.399997
Fusicatenibacter saccharivorans	Agathobaculum butyriciproducens	0.455654
Roseburia faecis	Agathobaculum butyriciproducens	0.301858
Ruminococcus torques	Agathobaculum butyriciproducens	0.268592
Ruminococcus torques	Akkermansia muciniphila	0.241994
Bacteroides ovatus	Alistipes finegoldii	0.221691
Bacteroides uniformis	Alistipes finegoldii	0.287444
Alistipes shahii	Alistipes indistinctus	0.298352
Eubacterium ramulus	Alistipes indistinctus	0.207593
Parabacteroides distasonis	Alistipes indistinctus	0.229853
Alistipes shahii	Alistipes inops	0.37779
Alistipes shahii	Alistipes obesi	0.449818
Fusicatenibacter saccharivorans	Alistipes obesi	0.305506
Ruminococcus torques	Alistipes obesi	0.25502
Fusicatenibacter saccharivorans	Alistipes onderdonkii	0.211824
Alistipes shahii	Alistipes putredinis	0.458278
Bacteroides cellulosilyticus	Alistipes putredinis	0.226337
Bacteroides dorei	Alistipes putredinis	0.206716
Bacteroides uniformis	Alistipes putredinis	0.225265
Bacteroides xylanisolvens	Alistipes putredinis	0.268049
Bacteroides stercoris	Alistipes shahii	0.259812
Flavonifractor plautii	Anaeromassilibacillus sp An250	0.256946
Flavonifractor plautii	Anaerostipes caccae	0.360882
Roseburia intestinalis	Anaerostipes caccae	0.238216
Fusicatenibacter saccharivorans	Anaerostipes hadrus	0.310974
Ruminococcus torques	Anaerostipes hadrus	0.2141
Bacteroides uniformis	Anaerotignum lactatifermentans	0.224043
Flavonifractor plautii	Anaerotignum lactatifermentans	0.364299
Parabacteroides distasonis	Anaerotignum lactatifermentans	0.248154
Flavonifractor plautii	Anaerotruncus colihominis	0.364211
Eubacterium ramulus	Asaccharobacter celatus	0.308526
Fusicatenibacter saccharivorans	Asaccharobacter celatus	0.532594
Roseburia faecis	Asaccharobacter celatus	0.223671
Ruminococcus torques	Asaccharobacter celatus	0.281625
Fusicatenibacter saccharivorans	Azospirillum sp CAG 260	0.262692
Bacteroides ovatus	Bacteroides caccae	0.269376
Bacteroides stercoris	Bacteroides caccae	0.236337
Bacteroides uniformis	Bacteroides caccae	0.427516
Bacteroides vulgatus	Bacteroides caccae	0.236623
Parabacteroides distasonis	Bacteroides caccae	0.399555
Parabacteroides merdae	Bacteroides caccae	0.214746
Bacteroides thetaiotaomicron	Bacteroides cellulosilyticus	0.208381
Bacteroides uniformis	Bacteroides cellulosilyticus	0.208313
Roseburia faecis	Bacteroides clarus	0.205585
Bacteroides thetaiotaomicron	Bacteroides dorei	0.321431
Fusicatenibacter saccharivorans	Bacteroides dorei	0.298385
Roseburia faecis	Bacteroides eggerthii	0.236238
Bacteroides stercoris	Bacteroides finegoldii	0.248131
Parabacteroides merdae	Bacteroides finegoldii	0.254498
Roseburia faecis	Bacteroides galacturonicus	0.204022
Fusicatenibacter saccharivorans	Bacteroides intestinalis	0.232074
Ruminococcus torques	Bacteroides intestinalis	0.202546
Bacteroides stercoris	Bacteroides massiliensis	0.262207
Bacteroides stercoris	Bacteroides ovatus	0.202893
Bacteroides uniformis	Bacteroides ovatus	0.339017
Bacteroides vulgatus	Bacteroides ovatus	0.211887
Parabacteroides distasonis	Bacteroides ovatus	0.245202
Parabacteroides merdae	Bacteroides ovatus	0.289139
Bacteroides stercoris	Bacteroides salyersiae	0.232459
Bacteroides xylanisolvens	Bacteroides salyersiae	0.204457
Bacteroides vulgatus	Bacteroides stercoris	0.261485
Bacteroides xylanisolvens	Bacteroides stercoris	0.298625
Parabacteroides merdae	Bacteroides stercoris	0.35503
Bacteroides uniformis	Bacteroides thetaiotaomicron	0.272201
Parabacteroides distasonis	Bacteroides thetaiotaomicron	0.293738
Bacteroides vulgatus	Bacteroides uniformis	0.275043
Bacteroides xylanisolvens	Bacteroides uniformis	0.220223
Parabacteroides distasonis	Bacteroides uniformis	0.419334
Bacteroides xylanisolvens	Bacteroides vulgatus	0.26092
Parabacteroides distasonis	Bacteroides vulgatus	0.294331
Parabacteroides merdae	Bacteroides vulgatus	0.329655
Parabacteroides merdae	Bacteroides xylanisolvens	0.231681
Fusicatenibacter saccharivorans	Barnesiella intestinihominis	0.201141
Ruminococcus torques	Barnesiella intestinihominis	0.245293
Parabacteroides merdae	Bifidobacterium adolescentis	0.209885
Roseburia faecis	Bifidobacterium adolescentis	0.264121
Parabacteroides merdae	Bifidobacterium bifidum	0.232215
Eubacterium ramulus	Blautia obeum	0.30002
Fusicatenibacter saccharivorans	Blautia obeum	0.421131
Ruminococcus torques	Blautia obeum	0.447144
Flavonifractor plautii	Blautia producta	0.336407
Eubacterium ramulus	Blautia sp	0.275188
Fusicatenibacter saccharivorans	Blautia sp	0.326736
Fusicatenibacter saccharivorans	Blautia sp AF19 10LB	0.239796
Flavonifractor plautii	Blautia sp CAG 257	0.3861
Eubacterium ramulus	Blautia sp CAG 52	0.356878
Fusicatenibacter saccharivorans	Blautia sp CAG 52	0.387372
Ruminococcus torques	Blautia sp CAG 52	0.334458
Fusicatenibacter saccharivorans	Blautia wexlerae	0.260797
Ruminococcus torques	Butyricimonas virosa	0.209067
Flavonifractor plautii	Candidatus Stoquefichus sp KLE1796	0.269155
Eubacterium ramulus	Clostridiales Family XIII bacterium	0.203485
Eubacterium ramulus	Clostridiales bacterium KLE1615	0.402745
Fusicatenibacter saccharivorans	Clostridiales bacterium KLE1615	0.458493
Roseburia faecis	Clostridiales bacterium KLE1615	0.228187
Ruminococcus torques	Clostridiales bacterium KLE1615	0.344909
Flavonifractor plautii	Clostridium aldenense	0.384419
Flavonifractor plautii	Clostridium asparagiforme	0.265922
Flavonifractor plautii	Clostridium bolteae	0.604973
Flavonifractor plautii	Clostridium citroniae	0.301519
Flavonifractor plautii	Clostridium clostridioforme	0.379885
Ruminococcus torques	Clostridium disporicum	0.232941
Flavonifractor plautii	Clostridium innocuum	0.317433
Flavonifractor plautii	Clostridium lavalense	0.386137
Parabacteroides distasonis	Clostridium leptum	0.220606
Flavonifractor plautii	Clostridium scindens	0.282948
Fusicatenibacter saccharivorans	Clostridium sp AF36 4	0.322428
Eubacterium ramulus	Clostridium sp AM22 11AC	0.342753
Fusicatenibacter saccharivorans	Clostridium sp AM22 11AC	0.316377
Parabacteroides distasonis	Clostridium sp CAG 1013	0.210156
Roseburia faecis	Clostridium sp CAG 122	0.210176
Roseburia faecis	Clostridium sp CAG 12237 41	0.206912
Ruminococcus torques	Clostridium sp CAG 138	0.202144
Fusicatenibacter saccharivorans	Clostridium sp CAG 167	0.236589
Ruminococcus torques	Clostridium sp CAG 167	0.211515
Eubacterium ramulus	Clostridium sp CAG 169	0.316353
Fusicatenibacter saccharivorans	Clostridium sp CAG 217	0.246789
Ruminococcus torques	Clostridium sp CAG 217	0.207426
Eubacterium ramulus	Clostridium sp CAG 245	0.214458
Fusicatenibacter saccharivorans	Clostridium sp CAG 245	0.259469
Ruminococcus torques	Clostridium sp CAG 245	0.271539
Eubacterium ramulus	Clostridium sp CAG 269	0.278937
Fusicatenibacter saccharivorans	Clostridium sp CAG 269	0.267195
Ruminococcus torques	Clostridium sp CAG 269	0.246191
Ruminococcus torques	Clostridium sp CAG 302	0.208715
Flavonifractor plautii	Clostridium sp CAG 505	0.283282
Parabacteroides distasonis	Clostridium sp CAG 505	0.203418
Eubacterium ramulus	Clostridium sp CAG 58	0.260997
Fusicatenibacter saccharivorans	Clostridium sp CAG 58	0.329767
Ruminococcus torques	Clostridium sp CAG 58	0.20359
Eubacterium ramulus	Clostridium sp CAG 75	0.227711
Fusicatenibacter saccharivorans	Clostridium sp CAG 75	0.268367
Roseburia faecis	Clostridium sp CAG 75	0.200732
Ruminococcus torques	Clostridium sp CAG 75	0.242942
Flavonifractor plautii	Clostridium spiroforme	0.229892
Roseburia intestinalis	Clostridium spiroforme	0.205772
Flavonifractor plautii	Clostridium symbiosum	0.559222
Eubacterium ramulus	Collinsella aerofaciens	0.491929
Fusicatenibacter saccharivorans	Collinsella aerofaciens	0.438281
Roseburia faecis	Collinsella aerofaciens	0.259469
Ruminococcus torques	Collinsella aerofaciens	0.337853
Flavonifractor plautii	Collinsella intestinalis	0.202867
Eubacterium ramulus	Coprococcus catus	0.400589
Fusicatenibacter saccharivorans	Coprococcus catus	0.446912
Roseburia faecis	Coprococcus catus	0.229957
Ruminococcus torques	Coprococcus catus	0.457127
Eubacterium ramulus	Coprococcus comes	0.397316
Fusicatenibacter saccharivorans	Coprococcus comes	0.476968
Roseburia faecis	Coprococcus comes	0.300113
Ruminococcus torques	Coprococcus comes	0.395474
Eubacterium ramulus	Desulfovibrionaceae bacterium	0.225607
Flavonifractor plautii	Dialister invisus	0.203394
Flavonifractor plautii	Dielma fastidiosa	0.317976
Eubacterium ramulus	Dorea formicigenerans	0.4814
Fusicatenibacter saccharivorans	Dorea formicigenerans	0.503798
Roseburia faecis	Dorea formicigenerans	0.214778
Ruminococcus torques	Dorea formicigenerans	0.391256
Eubacterium ramulus	Dorea longicatena	0.359528
Fusicatenibacter saccharivorans	Dorea longicatena	0.511613
Roseburia faecis	Dorea longicatena	0.285416
Ruminococcus torques	Dorea longicatena	0.456195
Flavonifractor plautii	Dorea sp CAG 317	0.283461
Flavonifractor plautii	Dysgonomonas gadei	0.266356
Roseburia intestinalis	Dysgonomonas gadei	0.235982
Flavonifractor plautii	Dysgonomonas mossii	0.257488
Roseburia intestinalis	Dysgonomonas mossii	0.22505
Flavonifractor plautii	Dysgonomonas sp 37 18	0.266341
Roseburia intestinalis	Dysgonomonas sp 37 18	0.235619
Flavonifractor plautii	Eggerthella lenta	0.239225
Fusicatenibacter saccharivorans	Eggerthella lenta	0.23316
Fusicatenibacter saccharivorans	Eggerthella sp CAG 209	0.238851
Roseburia faecis	Eggerthella sp CAG 209	0.202909
Ruminococcus torques	Eggerthella sp CAG 209	0.251455
Eubacterium ramulus	Eggerthella sp CAG 298	0.210598
Fusicatenibacter saccharivorans	Eggerthella sp CAG 298	0.343825
Flavonifractor plautii	Eisenbergiella massiliensis	0.425482
Flavonifractor plautii	Erysipelatoclostridium ramosum	0.367562
Fusicatenibacter saccharivorans	Eubacterium eligens	0.405597
Roseburia faecis	Eubacterium eligens	0.225227
Eubacterium ramulus	Eubacterium hallii	0.385085
Fusicatenibacter saccharivorans	Eubacterium hallii	0.540091
Roseburia faecis	Eubacterium hallii	0.239476
Ruminococcus torques	Eubacterium hallii	0.345767
Fusicatenibacter saccharivorans	Eubacterium ramulus	0.410698
Roseburia faecis	Eubacterium ramulus	0.218082
Ruminococcus torques	Eubacterium ramulus	0.31888
Fusicatenibacter saccharivorans	Eubacterium rectale	0.328275
Roseburia faecis	Eubacterium rectale	0.23011
Fusicatenibacter saccharivorans	Eubacterium siraeum	0.200868
Fusicatenibacter saccharivorans	Eubacterium sp 36 13	0.273881
Roseburia faecis	Eubacterium sp 36 13	0.210876
Parabacteroides distasonis	Eubacterium sp An11	0.212467
Fusicatenibacter saccharivorans	Eubacterium sp CAG 161	0.237356
Ruminococcus torques	Eubacterium sp CAG 161	0.208071
Fusicatenibacter saccharivorans	Eubacterium ventriosum	0.250484
Ruminococcus torques	Eubacterium ventriosum	0.210311
Roseburia faecis	Faecalibacterium prausnitzii	0.269269
Roseburia intestinalis	Faecalibacterium prausnitzii	0.240391
Fusicatenibacter saccharivorans	Faecalibacterium sp CAG 74	0.214373
Ruminococcus torques	Faecalibacterium sp CAG 74	0.270792
Fusicatenibacter saccharivorans	Faecalibacterium sp CAG 74 58 120	0.216866
Ruminococcus torques	Faecalibacterium sp CAG 74 58 120	0.231768
Fusicatenibacter saccharivorans	Firmicutes bacterium AF16 15	0.394661
Roseburia faecis	Firmicutes bacterium AF16 15	0.291039
Ruminococcus torques	Firmicutes bacterium AF16 15	0.264147
Fusicatenibacter saccharivorans	Firmicutes bacterium CAG 103	0.322018
Ruminococcus torques	Firmicutes bacterium CAG 103	0.215314
Fusicatenibacter saccharivorans	Firmicutes bacterium CAG 110	0.210975
Ruminococcus torques	Firmicutes bacterium CAG 110	0.335235
Fusicatenibacter saccharivorans	Firmicutes bacterium CAG 114	0.439189
Ruminococcus torques	Firmicutes bacterium CAG 114	0.287807
Ruminococcus torques	Firmicutes bacterium CAG 124	0.231437
Ruminococcus torques	Firmicutes bacterium CAG 137	0.204489
Fusicatenibacter saccharivorans	Firmicutes bacterium CAG 145	0.251333
Ruminococcus torques	Firmicutes bacterium CAG 24053 14	0.271784
Fusicatenibacter saccharivorans	Firmicutes bacterium CAG 41	0.438188
Ruminococcus torques	Firmicutes bacterium CAG 41	0.263582
Flavonifractor plautii	Firmicutes bacterium CAG 466	0.236867
Fusicatenibacter saccharivorans	Firmicutes bacterium CAG 56	0.37125
Roseburia faecis	Firmicutes bacterium CAG 56	0.318069
Ruminococcus torques	Firmicutes bacterium CAG 56	0.333158
Roseburia faecis	Firmicutes bacterium CAG 65 45 313	0.237881
Fusicatenibacter saccharivorans	Firmicutes bacterium CAG 83	0.226274
Roseburia faecis	Firmicutes bacterium CAG 83	0.220105
Roseburia faecis	Fusicatenibacter saccharivorans	0.2118
Ruminococcus torques	Fusicatenibacter saccharivorans	0.452083
Roseburia faecis	Gemmiger formicilis	0.263128
Ruminococcus torques	Gemmiger formicilis	0.463479
Roseburia intestinalis	Haemophilus parainfluenzae	0.226936
Ruminococcus torques	Holdemanella biformis	0.239109
Roseburia faecis	Lachnospira pectinoschiza	0.2299
Ruminococcus torques	Lachnospira pectinoschiza	0.204463
Ruminococcus torques	Lactococcus lactis	0.207944
Parabacteroides merdae	Megasphaera sp DISK 18	0.211142
Parabacteroides merdae	Megasphaera sp MJR8396C	0.266705
Ruminococcus torques	Methanobrevibacter smithii	0.241172
Parabacteroides distasonis	Odoribacter splanchnicus	0.263213
Parabacteroides merdae	Odoribacter splanchnicus	0.212365
Roseburia faecis	Oscillibacter sp 57 20	0.21182
Ruminococcus torques	Oscillibacter sp CAG 241	0.239914
Roseburia intestinalis	Proteus mirabilis	0.265279
Ruminococcus torques	Roseburia sp CAG 471	0.242127
Ruminococcus torques	Ruminococcaceae bacterium KLE1738	0.290224
Ruminococcus torques	Ruminococcus bromii	0.239224
Ruminococcus torques	Ruminococcus lactaris	0.22831
Ruminococcus torques	Ruminococcus sp CAG 177	0.215774
Akkermansia muciniphila	Bacteroides intestinalis	0.213719
Akkermansia muciniphila	Butyricimonas virosa	0.200524
Akkermansia muciniphila	Candidatus Gastranaerophilales bacterium HUM 10	0.240228
Akkermansia muciniphila	Candidatus Gastranaerophilales bacterium HUM 11	0.231522
Akkermansia muciniphila	Clostridium sp CAG 273	0.235872
Akkermansia muciniphila	Clostridium sp CAG 451	0.220078
Akkermansia muciniphila	Eubacterium siraeum	0.216615
Akkermansia muciniphila	Firmicutes bacterium CAG 129	0.250475
Akkermansia muciniphila	Firmicutes bacterium CAG 176	0.252283
Akkermansia muciniphila	Firmicutes bacterium CAG 240	0.209788
Akkermansia muciniphila	Firmicutes bacterium CAG 24053 14	0.246857
Akkermansia muciniphila	Firmicutes bacterium CAG 95	0.236117
Akkermansia muciniphila	Methanobrevibacter smithii	0.232552
Akkermansia muciniphila	Ruminococcaceae bacterium D5	0.233402
Akkermansia muciniphila	Ruminococcus bromii	0.251363
Akkermansia muciniphila	Ruminococcus sp 37 24	0.235319
Akkermansia muciniphila	Subdoligranulum sp	0.210661
Akkermansia muciniphila	Subdoligranulum sp APC924 74	0.263995
Alistipes finegoldii	Alistipes indistinctus	0.243694
Alistipes finegoldii	Alistipes obesi	0.263047
Alistipes finegoldii	Alistipes putredinis	0.258292
Alistipes finegoldii	Bilophila wadsworthia	0.221509
Alistipes finegoldii	Firmicutes bacterium AF16 15	0.227782
Alistipes finegoldii	Firmicutes bacterium CAG 103	0.246795
Alistipes finegoldii	Firmicutes bacterium CAG 124	0.225279
Alistipes finegoldii	Firmicutes bacterium CAG 83	0.225367
Alistipes finegoldii	Lawsonibacter asaccharolyticus	0.283899
Alistipes finegoldii	Odoribacter splanchnicus	0.299251
Alistipes finegoldii	Ruminococcaceae bacterium D5	0.214042
Alistipes finegoldii	Ruminococcus bicirculans	0.212479
Alistipes finegoldii	Ruminococcus bromii	0.288107
Alistipes finegoldii	Ruminococcus lactaris	0.205832
Alistipes finegoldii	Subdoligranulum sp APC924 74	0.221081
Alistipes shahii	Asaccharobacter celatus	0.214461
Alistipes shahii	Bacteroides massiliensis	0.258204
Alistipes shahii	Barnesiella intestinihominis	0.420887
Alistipes shahii	Bilophila wadsworthia	0.218324
Alistipes shahii	Blautia obeum	0.252242
Alistipes shahii	Butyricimonas synergistica	0.354893
Alistipes shahii	Butyricimonas virosa	0.399915
Alistipes shahii	Butyrivibrio crossotus	0.267297
Alistipes shahii	Candidatus Methanomassiliicoccus intestinalis	0.310826
Alistipes shahii	Clostridiales Family XIII bacterium	0.304594
Alistipes shahii	Clostridiales bacterium KLE1615	0.249172
Alistipes shahii	Clostridium sp CAG 138	0.372163
Alistipes shahii	Clostridium sp CAG 167	0.312189
Alistipes shahii	Clostridium sp CAG 226	0.266639
Alistipes shahii	Clostridium sp CAG 245	0.211204
Alistipes shahii	Clostridium sp CAG 269	0.235111
Alistipes shahii	Clostridium sp CAG 302	0.320225
Alistipes shahii	Clostridium sp CAG 58	0.202836
Alistipes shahii	Collinsella aerofaciens	0.27285
Alistipes shahii	Coprobacter fastidiosus	0.230308
Alistipes shahii	Coprococcus catus	0.204148
Alistipes shahii	Coprococcus eutactus	0.245843
Alistipes shahii	Cryptobacterium sp CAG 338	0.207617
Alistipes shahii	Desulfovibrio fairfieldensis	0.211969
Alistipes shahii	Desulfovibrio piger	0.212627
Alistipes shahii	Dorea longicatena	0.306165
Alistipes shahii	Eubacterium hallii	0.219508
Alistipes shahii	Eubacterium siraeum	0.336515
Alistipes shahii	Eubacterium sp 36 13	0.216728
Alistipes shahii	Eubacterium sp CAG 115	0.213766
Alistipes shahii	Eubacterium sp CAG 251	0.206003
Alistipes shahii	Faecalibacterium sp CAG 74	0.367769
Alistipes shahii	Faecalibacterium sp CAG 74 58 120	0.350867
Alistipes shahii	Firmicutes bacterium CAG 110	0.383466
Alistipes shahii	Firmicutes bacterium CAG 124	0.307933
Alistipes shahii	Firmicutes bacterium CAG 129	0.404936
Alistipes shahii	Firmicutes bacterium CAG 137	0.288175
Alistipes shahii	Firmicutes bacterium CAG 176	0.253418
Alistipes shahii	Firmicutes bacterium CAG 240	0.342594
Alistipes shahii	Firmicutes bacterium CAG 24053 14	0.404826
Alistipes shahii	Firmicutes bacterium CAG 272	0.226229
Alistipes shahii	Firmicutes bacterium CAG 321	0.225786
Alistipes shahii	Firmicutes bacterium CAG 95	0.27351
Alistipes shahii	Gemmiger formicilis	0.354419
Alistipes shahii	Lentisphaerae bacterium	0.263962
Alistipes shahii	Methanobrevibacter smithii	0.38357
Alistipes shahii	Odoribacter splanchnicus	0.438728
Alistipes shahii	Oscillibacter sp 57 20	0.320228
Alistipes shahii	Oscillibacter sp CAG 241	0.350314
Alistipes shahii	Parabacteroides goldsteinii	0.343888
Alistipes shahii	Paraprevotella xylaniphila	0.214624
Alistipes shahii	Phascolarctobacterium faecium	0.235582
Alistipes shahii	Phascolarctobacterium succinatutens	0.206182
Alistipes shahii	Porphyromonas sp 31 2	0.226482
Alistipes shahii	Roseburia sp CAG 309	0.256352
Alistipes shahii	Ruminococcaceae bacterium D5	0.283394
Alistipes shahii	Ruminococcus bromii	0.287998
Alistipes shahii	Ruminococcus sp CAG 177	0.272992
Alistipes shahii	Sanguibacteroides justesenii	0.254795
Alistipes shahii	Senegalimassilia anaerobia	0.232426
Alistipes shahii	Subdoligranulum sp	0.327143
Alistipes shahii	Subdoligranulum sp APC924 74	0.33399
Alistipes shahii	Sutterella wadsworthensis	0.206664
Alistipes shahii	Victivallales bacterium CCUG 44730	0.296243
Alistipes shahii	Victivallis vadensis	0.293759
Bacteroides caccae	Bacteroides finegoldii	0.254865
Bacteroides caccae	Prevotella corporis	0.241416
Bacteroides caccae	Ruminococcaceae bacterium D16	0.207412
Bacteroides cellulosilyticus	Butyricimonas virosa	0.247539
Bacteroides cellulosilyticus	Firmicutes bacterium CAG 137	0.200061
Bacteroides cellulosilyticus	Lawsonibacter asaccharolyticus	0.257891
Bacteroides cellulosilyticus	Parabacteroides johnsonii	0.23124
Bacteroides dorei	Blautia sp AF19 10LB	0.232722
Bacteroides dorei	Clostridium sp AF36 4	0.249571
Bacteroides dorei	Clostridium sp CAG 1013	0.210735
Bacteroides dorei	Clostridium sp CAG 122	0.20544
Bacteroides dorei	Clostridium sp CAG 12237 41	0.210385
Bacteroides dorei	Eubacterium eligens	0.203654
Bacteroides dorei	Eubacterium siraeum	0.203777
Bacteroides dorei	Eubacterium sp 36 13	0.212161
Bacteroides dorei	Eubacterium sp An11	0.211136
Bacteroides dorei	Intestinimonas butyriciproducens	0.215523
Bacteroides dorei	Lawsonibacter asaccharolyticus	0.210197
Bacteroides dorei	Monoglobus pectinilyticus	0.258619
Bacteroides fragilis	Bacteroides intestinalis	0.230631
Bacteroides fragilis	Bacteroides nordii	0.233233
Bacteroides fragilis	Clostridium sp CAG 58	0.207916
Bacteroides fragilis	Dorea sp CAG 317	0.241923
Bacteroides fragilis	Prevotella corporis	0.212191
Bacteroides fragilis	Tyzzerella nexilis	0.200866
Bacteroides ovatus	Bacteroides sp D2	0.247291
Bacteroides ovatus	Cutibacterium acnes	0.218965
Bacteroides ovatus	Megasphaera sp MJR8396C	0.208693
Bacteroides ovatus	Ruminococcaceae bacterium D16	0.21177
Bacteroides stercoris	Cutibacterium acnes	0.291587
Bacteroides stercoris	Megasphaera sp DISK 18	0.224382
Bacteroides stercoris	Megasphaera sp MJR8396C	0.291481
Bacteroides thetaiotaomicron	Clostridium sp CAG 122	0.206358
Bacteroides uniformis	Clostridium sp CAG 1013	0.205471
Bacteroides uniformis	Clostridium sp CAG 505	0.227633
Bacteroides uniformis	Eubacterium sp An11	0.205067
Bacteroides uniformis	Lawsonibacter asaccharolyticus	0.296107
Bacteroides uniformis	Odoribacter splanchnicus	0.287622
Bacteroides uniformis	Ruminococcaceae bacterium KLE1738	0.24067
Bacteroides vulgatus	Megasphaera sp MJR8396C	0.201011
Bacteroides xylanisolvens	Odoribacter splanchnicus	0.307375
Eubacterium ramulus	Eubacterium sp OM08 24	0.207382
Eubacterium ramulus	Eubacterium ventriosum	0.262381
Eubacterium ramulus	Firmicutes bacterium AF16 15	0.280436
Eubacterium ramulus	Firmicutes bacterium CAG 110	0.226006
Eubacterium ramulus	Firmicutes bacterium CAG 114	0.267119
Eubacterium ramulus	Firmicutes bacterium CAG 124	0.258858
Eubacterium ramulus	Firmicutes bacterium CAG 240	0.225046
Eubacterium ramulus	Firmicutes bacterium CAG 24053 14	0.272103
Eubacterium ramulus	Firmicutes bacterium CAG 41	0.298003
Eubacterium ramulus	Firmicutes bacterium CAG 56	0.29448
Eubacterium ramulus	Firmicutes bacterium CAG 65 45 313	0.208557
Eubacterium ramulus	Firmicutes bacterium CAG 83	0.235466
Eubacterium ramulus	Gemmiger formicilis	0.385581
Eubacterium ramulus	Holdemanella biformis	0.263213
Eubacterium ramulus	Lachnospira pectinoschiza	0.215159
Eubacterium ramulus	Lachnospiraceae bacterium OF09 6	0.237711
Eubacterium ramulus	Lawsonibacter asaccharolyticus	0.218788
Eubacterium ramulus	Odoribacter splanchnicus	0.265748
Eubacterium ramulus	Oscillibacter sp CAG 241	0.205524
Eubacterium ramulus	Proteobacteria bacterium CAG 495	0.204445
Eubacterium ramulus	Roseburia hominis	0.204549
Eubacterium ramulus	Roseburia inulinivorans	0.26702
Eubacterium ramulus	Ruminococcaceae bacterium KLE1738	0.260833
Eubacterium ramulus	Slackia isoflavoniconvertens	0.231224
Eubacterium ramulus	Streptococcus australis	0.234436
Eubacterium ramulus	Subdoligranulum sp	0.303673
Eubacterium ramulus	Subdoligranulum sp APC924 74	0.313851
Eubacterium ramulus	Tyzzerella sp	0.250679
Flavonifractor plautii	Hungatella hathewayi	0.500257
Flavonifractor plautii	Intestinimonas butyriciproducens	0.256844
Flavonifractor plautii	Proteus mirabilis	0.289936
Flavonifractor plautii	Ruminococcaceae bacterium D16	0.247562
Flavonifractor plautii	Ruminococcus gnavus	0.494633
Flavonifractor plautii	Ruthenibacterium lactatiformans	0.316008
Flavonifractor plautii	Sellimonas intestinalis	0.36835
Flavonifractor plautii	Tyzzerella nexilis	0.270184
Fusicatenibacter saccharivorans	Gemmiger formicilis	0.44409
Fusicatenibacter saccharivorans	Gordonibacter pamelaeae	0.303112
Fusicatenibacter saccharivorans	Lachnospira pectinoschiza	0.212714
Fusicatenibacter saccharivorans	Lawsonibacter asaccharolyticus	0.346359
Fusicatenibacter saccharivorans	Methanobrevibacter smithii	0.223894
Fusicatenibacter saccharivorans	Monoglobus pectinilyticus	0.271685
Fusicatenibacter saccharivorans	Odoribacter splanchnicus	0.204164
Fusicatenibacter saccharivorans	Oscillibacter sp CAG 241	0.204882
Fusicatenibacter saccharivorans	Roseburia hominis	0.216251
Fusicatenibacter saccharivorans	Roseburia sp CAG 471	0.252271
Fusicatenibacter saccharivorans	Ruminococcaceae bacterium KLE1738	0.426614
Fusicatenibacter saccharivorans	Ruminococcus bicirculans	0.287381
Fusicatenibacter saccharivorans	Ruminococcus bromii	0.29019
Fusicatenibacter saccharivorans	Ruminococcus callidus	0.216574
Fusicatenibacter saccharivorans	Ruminococcus lactaris	0.367989
Fusicatenibacter saccharivorans	Ruminococcus sp 37 24	0.209975
Fusicatenibacter saccharivorans	Slackia isoflavoniconvertens	0.202672
Fusicatenibacter saccharivorans	Streptococcus australis	0.207446
Fusicatenibacter saccharivorans	Streptococcus salivarius	0.273096
Fusicatenibacter saccharivorans	Streptococcus sp A12	0.201407
Fusicatenibacter saccharivorans	Subdoligranulum sp	0.440377
Fusicatenibacter saccharivorans	Subdoligranulum sp APC924 74	0.336592
Fusicatenibacter saccharivorans	Tyzzerella sp	0.237034
Parabacteroides distasonis	Phascolarctobacterium faecium	0.201494
Parabacteroides distasonis	Ruthenibacterium lactatiformans	0.200403
Roseburia faecis	Roseburia hominis	0.245223
Roseburia faecis	Roseburia inulinivorans	0.243803
Roseburia faecis	Roseburia sp CAG 197	0.253197
Roseburia faecis	Ruminococcus bicirculans	0.246913
Roseburia faecis	Subdoligranulum sp APC924 74	0.255103
Roseburia intestinalis	Roseburia inulinivorans	0.265934
Roseburia intestinalis	Veillonella dispar	0.265394
Ruminococcus torques	Streptococcus salivarius	0.238689
Ruminococcus torques	Subdoligranulum sp	0.457373
Ruminococcus torques	Subdoligranulum sp APC924 74	0.320297
