# Supplementary material for: Metatranscriptomic-driven insights into mucosal glycan degradation by the human gut microbiota
Source: FEMS Microbiol Ecol. 2025 Dec 4;102(1):fiaf118. doi: 10.1093/femsec/fiaf118 (PMC12721379; doi:10.1093/femsec/fiaf118)
Supplement: fiaf118_Supplemental_Files [file fiaf118_supplemental_files.zip › Supplementary_Table_S3.xlsx]

## Sheet: Sheet1
Table S3 P-values, adjusted R² values and median adjusted R² values of significant (p-value < 0.05) abundance-transcription linear models
Species	adjusted R²	p-value	EC	Species median R² +/- sd
Akkermansia muciniphila	0.422622	1.26963e-25	3.2.1.18	0.42 +/- NA
Alistipes finegoldii	0.312925	7.67493e-36	3.2.1.96	0.25 +/- 0.09
Alistipes finegoldii	0.299088	1.33083e-36	3.2.1.22	0.25 +/- 0.09
Alistipes finegoldii	0.204056	2.48883e-26	3.2.1.23	0.25 +/- 0.09
Alistipes finegoldii	0.119708	1.51733e-14	3.2.1.52	0.25 +/- 0.09
Alistipes shahii	0.262229	2.10087e-29	3.2.1.96	0.1 +/- 0.11
Alistipes shahii	0.103379	1.77206e-12	3.2.1.22	0.1 +/- 0.11
Alistipes shahii	0.0489083	0.00189932	3.2.1.50	0.1 +/- 0.11
Bacteroides caccae	0.111263	1.09376e-09	3.2.1.51	0.09 +/- 0.03
Bacteroides caccae	0.0905868	5.55901e-12	3.2.1.23	0.09 +/- 0.03
Bacteroides caccae	0.0887417	4.63069e-11	3.2.1.52	0.09 +/- 0.03
Bacteroides caccae	0.0683116	0.000279936	3.2.1.50	0.09 +/- 0.03
Bacteroides caccae	0.0386699	1.60658e-05	3.2.1.22	0.09 +/- 0.03
Bacteroides cellulosilyticus	0.284217	8.37538e-19	3.2.1.165	0.22 +/- 0.07
Bacteroides cellulosilyticus	0.251536	2.34272e-14	3.2.1.18	0.22 +/- 0.07
Bacteroides cellulosilyticus	0.178876	5.46534e-23	3.2.1.23	0.22 +/- 0.07
Bacteroides cellulosilyticus	0.128188	3.02481e-15	3.2.1.22	0.22 +/- 0.07
Bacteroides dorei	0.509753	8.22111e-73	3.2.1.52	0.46 +/- 0.12
Bacteroides dorei	0.457312	2.97113e-67	3.2.1.23	0.46 +/- 0.12
Bacteroides dorei	0.285818	9.00137e-35	3.2.1.22	0.46 +/- 0.12
Bacteroides fragilis	0.456653	4.19256e-13	3.2.1.49	0.21 +/- 0.16
Bacteroides fragilis	0.428711	4.41385e-26	3.2.1.18	0.21 +/- 0.16
Bacteroides fragilis	0.424304	7.35976e-30	3.2.1.165	0.21 +/- 0.16
Bacteroides fragilis	0.212211	1.16998e-25	3.2.1.52	0.21 +/- 0.16
Bacteroides fragilis	0.209666	4.34192e-27	3.2.1.23	0.21 +/- 0.16
Bacteroides fragilis	0.173202	1.87231e-20	3.2.1.22	0.21 +/- 0.16
Bacteroides fragilis	0.122373	1.51762e-10	3.2.1.51	0.21 +/- 0.16
Bacteroides fragilis	0.0393941	0.00486941	3.2.1.50	0.21 +/- 0.16
Bacteroides ovatus	0.0899813	3.26017e-05	3.2.1.50	0.07 +/- 0.01
Bacteroides ovatus	0.0733216	3.29969e-09	3.2.1.22	0.07 +/- 0.01
Bacteroides ovatus	0.0693967	1.77693e-09	3.2.1.23	0.07 +/- 0.01
Bacteroides stercoris	0.527845	1.00209e-15	3.2.1.49	0.33 +/- 0.18
Bacteroides stercoris	0.45119	1.30218e-61	3.2.1.52	0.33 +/- 0.18
Bacteroides stercoris	0.209879	4.06239e-27	3.2.1.23	0.33 +/- 0.18
Bacteroides stercoris	0.168305	1.02891e-08	3.2.1.50	0.33 +/- 0.18
Bacteroides thetaiotaomicron	0.166264	5.22008e-11	3.2.1.165	0.12 +/- 0.04
Bacteroides thetaiotaomicron	0.161855	7.77912e-18	3.2.1.96	0.12 +/- 0.04
Bacteroides thetaiotaomicron	0.135327	5.00902e-08	3.2.1.18	0.12 +/- 0.04
Bacteroides thetaiotaomicron	0.124399	1.05621e-10	3.2.1.51	0.12 +/- 0.04
Bacteroides thetaiotaomicron	0.0855174	1.59092e-10	3.2.1.22	0.12 +/- 0.04
Bacteroides thetaiotaomicron	0.0758908	1.21294e-09	3.2.1.52	0.12 +/- 0.04
Bacteroides thetaiotaomicron	0.0675201	2.94789e-09	3.2.1.23	0.12 +/- 0.04
Bacteroides uniformis	0.33891	7.61889e-23	3.2.1.165	0.27 +/- 0.1
Bacteroides uniformis	0.31035	1.25959e-08	3.2.1.49	0.27 +/- 0.1
Bacteroides uniformis	0.289551	1.70274e-38	3.2.1.23	0.27 +/- 0.1
Bacteroides uniformis	0.269131	6.60776e-23	3.2.1.51	0.27 +/- 0.1
Bacteroides uniformis	0.219923	1.22064e-26	3.2.1.52	0.27 +/- 0.1
Bacteroides uniformis	0.20316	4.53542e-24	3.2.1.22	0.27 +/- 0.1
Bacteroides uniformis	0.0601362	2.44714e-07	3.2.1.96	0.27 +/- 0.1
Bacteroides vulgatus	0.332861	3.25622e-42	3.2.1.52	0.19 +/- 0.13
Bacteroides vulgatus	0.2979	1.94714e-36	3.2.1.22	0.19 +/- 0.13
Bacteroides vulgatus	0.246826	3.01259e-32	3.2.1.23	0.19 +/- 0.13
Bacteroides vulgatus	0.134071	3.73404e-07	3.2.1.50	0.19 +/- 0.13
Bacteroides vulgatus	0.0379827	0.000334713	3.2.1.51	0.19 +/- 0.13
Bacteroides vulgatus	0.0190385	0.0286028	3.2.1.18	0.19 +/- 0.13
Bacteroides xylanisolvens	0.10196	2.53995e-12	3.2.1.22	0.06 +/- 0.04
Bacteroides xylanisolvens	0.064749	6.21726e-09	3.2.1.23	0.06 +/- 0.04
Bacteroides xylanisolvens	0.0267796	0.017191	3.2.1.50	0.06 +/- 0.04
Flavonifractor plautii	0.198923	2.17966e-11	3.2.1.18	0.2 +/- NA
Fusicatenibacter saccharivorans	0.0572177	0.00013041	3.2.1.165	0.06 +/- NA
Parabacteroides distasonis	0.0437476	0.000753826	3.2.1.165	0.02 +/- 0.01
Parabacteroides distasonis	0.0280504	0.000186995	3.2.1.52	0.02 +/- 0.01
Parabacteroides distasonis	0.0217874	0.000996844	3.2.1.22	0.02 +/- 0.01
Parabacteroides distasonis	0.0160629	0.00281357	3.2.1.23	0.02 +/- 0.01
Parabacteroides merdae	0.15849	2.35714e-20	3.2.1.23	0.13 +/- 0.05
Parabacteroides merdae	0.0946066	1.62784e-11	3.2.1.22	0.13 +/- 0.05
Roseburia faecis	0.151316	6.86415e-18	3.2.1.22	0.13 +/- 0.03
Roseburia faecis	0.110433	2.27326e-14	3.2.1.23	0.13 +/- 0.03
Roseburia intestinalis	0.249559	6.16541e-30	3.2.1.22	0.23 +/- 0.03
Roseburia intestinalis	0.227794	3.33089e-19	3.2.1.51	0.23 +/- 0.03
Roseburia intestinalis	0.182133	2.04618e-23	3.2.1.23	0.23 +/- 0.03
Ruminococcus torques	0.0306228	5.63298e-05	3.2.1.23	0.03 +/- NA
