# Supplementary material for: Metatranscriptomic-driven insights into mucosal glycan degradation by the human gut microbiota
Source: FEMS Microbiol Ecol. 2025 Dec 4;102(1):fiaf118. doi: 10.1093/femsec/fiaf118 (PMC12721379; doi:10.1093/femsec/fiaf118)
Supplement: fiaf118_Supplemental_Files [file fiaf118_supplemental_files.zip › Supplementary_Table_S4.xlsx]

## Sheet: Sheet1
Table S4 Significant (p-value < 0.05) linear model coefficients of response-predictor networks
Predictor species	Response species	Linear model coefficient	Enyzme
Bacteroides fragilis	Bacteroides cellulosilyticus	3.85997	3.2.1.165: Exo-1,4-beta-D-glucosaminidase​
Bacteroides cellulosilyticus	Bacteroides fragilis	-4.0115	3.2.1.165: Exo-1,4-beta-D-glucosaminidase​
Bacteroides uniformis	Bacteroides fragilis	-5.36418	3.2.1.165: Exo-1,4-beta-D-glucosaminidase​
Bacteroides uniformis	Bacteroides thetaiotaomicron	-4.38145	3.2.1.165: Exo-1,4-beta-D-glucosaminidase​
Parabacteroides distasonis	Bacteroides thetaiotaomicron	-3.64267	3.2.1.165: Exo-1,4-beta-D-glucosaminidase​
Bacteroides fragilis	Bacteroides uniformis	-5.12387	3.2.1.165: Exo-1,4-beta-D-glucosaminidase​
Bacteroides uniformis	Parabacteroides distasonis	-6.27685	3.2.1.165: Exo-1,4-beta-D-glucosaminidase​
Bacteroides vulgatus	Bacteroides cellulosilyticus	-4.77396	3.2.1.18: Exo-alpha-sialidase​
Bacteroides cellulosilyticus	Bacteroides fragilis	-3.75809	3.2.1.18: Exo-alpha-sialidase​
Bacteroides thetaiotaomicron	Bacteroides fragilis	-7.17469	3.2.1.18: Exo-alpha-sialidase​
Flavonifractor plautii	Bacteroides fragilis	6.23473	3.2.1.18: Exo-alpha-sialidase​
Akkermansia muciniphila	Bacteroides thetaiotaomicron	-5.39654	3.2.1.18: Exo-alpha-sialidase​
Bacteroides fragilis	Bacteroides thetaiotaomicron	-5.18705	3.2.1.18: Exo-alpha-sialidase​
Bacteroides thetaiotaomicron	Bacteroides vulgatus	-4.5532	3.2.1.18: Exo-alpha-sialidase​
Flavonifractor plautii	Bacteroides vulgatus	-11.5848	3.2.1.18: Exo-alpha-sialidase​
Akkermansia muciniphila	Flavonifractor plautii	-3.37117	3.2.1.18: Exo-alpha-sialidase​
Bacteroides fragilis	Flavonifractor plautii	-5.97195	3.2.1.18: Exo-alpha-sialidase​
Alistipes finegoldii	Alistipes shahii	-2.77274	3.2.1.22: Alpha-galactosidase​
Bacteroides caccae	Alistipes shahii	2.64711	3.2.1.22: Alpha-galactosidase​
Bacteroides vulgatus	Bacteroides caccae	-0.434577	3.2.1.22: Alpha-galactosidase​
Roseburia intestinalis	Bacteroides caccae	0.509657	3.2.1.22: Alpha-galactosidase​
Parabacteroides distasonis	Bacteroides cellulosilyticus	-2.43873	3.2.1.22: Alpha-galactosidase​
Roseburia intestinalis	Bacteroides cellulosilyticus	-2.01099	3.2.1.22: Alpha-galactosidase​
Bacteroides uniformis	Bacteroides dorei	-5.08443	3.2.1.22: Alpha-galactosidase​
Bacteroides xylanisolvens	Bacteroides dorei	2.64557	3.2.1.22: Alpha-galactosidase​
Alistipes shahii	Bacteroides ovatus	2.02309	3.2.1.22: Alpha-galactosidase​
Bacteroides dorei	Bacteroides ovatus	-1.04206	3.2.1.22: Alpha-galactosidase​
Bacteroides vulgatus	Bacteroides ovatus	-0.974698	3.2.1.22: Alpha-galactosidase​
Bacteroides xylanisolvens	Bacteroides ovatus	1.41764	3.2.1.22: Alpha-galactosidase​
Parabacteroides merdae	Bacteroides ovatus	-1.72174	3.2.1.22: Alpha-galactosidase​
Bacteroides cellulosilyticus	Bacteroides thetaiotaomicron	-0.777171	3.2.1.22: Alpha-galactosidase​
Bacteroides ovatus	Bacteroides thetaiotaomicron	-0.727748	3.2.1.22: Alpha-galactosidase​
Alistipes finegoldii	Bacteroides uniformis	-3.72322	3.2.1.22: Alpha-galactosidase​
Bacteroides caccae	Bacteroides uniformis	-2.2427	3.2.1.22: Alpha-galactosidase​
Parabacteroides distasonis	Bacteroides uniformis	-3.36147	3.2.1.22: Alpha-galactosidase​
Alistipes finegoldii	Bacteroides vulgatus	-4.46289	3.2.1.22: Alpha-galactosidase​
Bacteroides thetaiotaomicron	Bacteroides vulgatus	-2.41718	3.2.1.22: Alpha-galactosidase​
Bacteroides uniformis	Bacteroides vulgatus	-6.65061	3.2.1.22: Alpha-galactosidase​
Parabacteroides merdae	Bacteroides vulgatus	-3.18411	3.2.1.22: Alpha-galactosidase​
Bacteroides dorei	Bacteroides xylanisolvens	-0.393127	3.2.1.22: Alpha-galactosidase​
Bacteroides ovatus	Bacteroides xylanisolvens	0.545311	3.2.1.22: Alpha-galactosidase​
Bacteroides thetaiotaomicron	Bacteroides xylanisolvens	0.437436	3.2.1.22: Alpha-galactosidase​
Bacteroides vulgatus	Bacteroides xylanisolvens	-0.552789	3.2.1.22: Alpha-galactosidase​
Parabacteroides distasonis	Bacteroides xylanisolvens	-1.0793	3.2.1.22: Alpha-galactosidase​
Parabacteroides merdae	Bacteroides xylanisolvens	-0.568652	3.2.1.22: Alpha-galactosidase​
Bacteroides fragilis	Parabacteroides distasonis	-0.536857	3.2.1.22: Alpha-galactosidase​
Alistipes finegoldii	Parabacteroides merdae	-1.12716	3.2.1.22: Alpha-galactosidase​
Bacteroides caccae	Parabacteroides merdae	-1.08427	3.2.1.22: Alpha-galactosidase​
Bacteroides fragilis	Parabacteroides merdae	-0.889103	3.2.1.22: Alpha-galactosidase​
Bacteroides dorei	Roseburia intestinalis	-2.09081	3.2.1.22: Alpha-galactosidase​
Bacteroides fragilis	Roseburia intestinalis	-1.40377	3.2.1.22: Alpha-galactosidase​
Bacteroides vulgatus	Roseburia intestinalis	-2.95489	3.2.1.22: Alpha-galactosidase​
Roseburia faecis	Roseburia intestinalis	-1.82703	3.2.1.22: Alpha-galactosidase​
Bacteroides dorei	Alistipes finegoldii	-1.05977	3.2.1.23: Beta-galactosidase​
Bacteroides fragilis	Alistipes finegoldii	-1.61994	3.2.1.23: Beta-galactosidase​
Bacteroides stercoris	Alistipes finegoldii	-1.24597	3.2.1.23: Beta-galactosidase​
Bacteroides thetaiotaomicron	Alistipes finegoldii	1.57547	3.2.1.23: Beta-galactosidase​
Bacteroides uniformis	Alistipes finegoldii	-1.55357	3.2.1.23: Beta-galactosidase​
Bacteroides xylanisolvens	Alistipes finegoldii	1.70253	3.2.1.23: Beta-galactosidase​
Bacteroides ovatus	Bacteroides caccae	-1.54702	3.2.1.23: Beta-galactosidase​
Bacteroides uniformis	Bacteroides caccae	-1.11999	3.2.1.23: Beta-galactosidase​
Bacteroides uniformis	Bacteroides dorei	-5.58445	3.2.1.23: Beta-galactosidase​
Bacteroides vulgatus	Bacteroides dorei	-2.56743	3.2.1.23: Beta-galactosidase​
Parabacteroides distasonis	Bacteroides dorei	-3.50714	3.2.1.23: Beta-galactosidase​
Roseburia faecis	Bacteroides dorei	2.3888	3.2.1.23: Beta-galactosidase​
Bacteroides thetaiotaomicron	Bacteroides fragilis	-1.45064	3.2.1.23: Beta-galactosidase​
Bacteroides vulgatus	Bacteroides fragilis	-2.08055	3.2.1.23: Beta-galactosidase​
Bacteroides dorei	Bacteroides ovatus	-0.232338	3.2.1.23: Beta-galactosidase​
Bacteroides uniformis	Bacteroides ovatus	-0.396496	3.2.1.23: Beta-galactosidase​
Bacteroides vulgatus	Bacteroides ovatus	-0.542974	3.2.1.23: Beta-galactosidase​
Bacteroides xylanisolvens	Bacteroides ovatus	0.288833	3.2.1.23: Beta-galactosidase​
Parabacteroides distasonis	Bacteroides ovatus	-0.31052	3.2.1.23: Beta-galactosidase​
Parabacteroides merdae	Bacteroides ovatus	-0.320184	3.2.1.23: Beta-galactosidase​
Bacteroides caccae	Bacteroides stercoris	-2.59756	3.2.1.23: Beta-galactosidase​
Bacteroides dorei	Bacteroides stercoris	-1.35194	3.2.1.23: Beta-galactosidase​
Bacteroides ovatus	Bacteroides stercoris	2.55364	3.2.1.23: Beta-galactosidase​
Bacteroides xylanisolvens	Bacteroides stercoris	1.97772	3.2.1.23: Beta-galactosidase​
Roseburia intestinalis	Bacteroides stercoris	1.71359	3.2.1.23: Beta-galactosidase​
Ruminococcus torques	Bacteroides thetaiotaomicron	0.65457	3.2.1.23: Beta-galactosidase​
Bacteroides cellulosilyticus	Bacteroides uniformis	-3.56463	3.2.1.23: Beta-galactosidase​
Bacteroides fragilis	Bacteroides uniformis	-2.83519	3.2.1.23: Beta-galactosidase​
Roseburia faecis	Bacteroides uniformis	-2.2858	3.2.1.23: Beta-galactosidase​
Alistipes finegoldii	Bacteroides vulgatus	-3.09191	3.2.1.23: Beta-galactosidase​
Bacteroides thetaiotaomicron	Bacteroides vulgatus	-2.92611	3.2.1.23: Beta-galactosidase​
Bacteroides uniformis	Bacteroides vulgatus	-4.94384	3.2.1.23: Beta-galactosidase​
Parabacteroides merdae	Bacteroides vulgatus	-2.70254	3.2.1.23: Beta-galactosidase​
Bacteroides cellulosilyticus	Bacteroides xylanisolvens	-0.268973	3.2.1.23: Beta-galactosidase​
Bacteroides thetaiotaomicron	Bacteroides xylanisolvens	0.282791	3.2.1.23: Beta-galactosidase​
Bacteroides uniformis	Bacteroides xylanisolvens	-0.272197	3.2.1.23: Beta-galactosidase​
Ruminococcus torques	Bacteroides xylanisolvens	0.580918	3.2.1.23: Beta-galactosidase​
Bacteroides fragilis	Parabacteroides merdae	-1.00546	3.2.1.23: Beta-galactosidase​
Bacteroides uniformis	Parabacteroides merdae	-1.33348	3.2.1.23: Beta-galactosidase​
Bacteroides dorei	Roseburia faecis	-0.789893	3.2.1.23: Beta-galactosidase​
Bacteroides dorei	Roseburia intestinalis	-1.60927	3.2.1.23: Beta-galactosidase​
Bacteroides vulgatus	Roseburia intestinalis	-2.05	3.2.1.23: Beta-galactosidase​
Bacteroides stercoris	Bacteroides fragilis	-7.42412	3.2.1.49: Alpha-N-acetylgalactosaminidase​
Bacteroides fragilis	Bacteroides uniformis	-6.81994	3.2.1.49: Alpha-N-acetylgalactosaminidase​
Bacteroides stercoris	Bacteroides uniformis	-9.85473	3.2.1.49: Alpha-N-acetylgalactosaminidase​
Bacteroides caccae	Alistipes shahii	6.87514	3.2.1.50: Alpha-N-acetylglucosaminidase​
Bacteroides fragilis	Alistipes shahii	6.82751	3.2.1.50: Alpha-N-acetylglucosaminidase​
Bacteroides ovatus	Alistipes shahii	-7.25141	3.2.1.50: Alpha-N-acetylglucosaminidase​
Bacteroides vulgatus	Bacteroides caccae	-3.76147	3.2.1.50: Alpha-N-acetylglucosaminidase​
Bacteroides caccae	Bacteroides fragilis	-3.72379	3.2.1.50: Alpha-N-acetylglucosaminidase​
Bacteroides ovatus	Bacteroides stercoris	4.67099	3.2.1.50: Alpha-N-acetylglucosaminidase​
Bacteroides vulgatus	Bacteroides stercoris	-7.00416	3.2.1.50: Alpha-N-acetylglucosaminidase​
Bacteroides caccae	Bacteroides vulgatus	-5.93853	3.2.1.50: Alpha-N-acetylglucosaminidase​
Bacteroides fragilis	Bacteroides vulgatus	-5.53701	3.2.1.50: Alpha-N-acetylglucosaminidase​
Bacteroides uniformis	Bacteroides caccae	-4.48795	3.2.1.51: Alpha-L-fucosidase​
Roseburia intestinalis	Bacteroides caccae	-2.72582	3.2.1.51: Alpha-L-fucosidase​
Bacteroides uniformis	Bacteroides fragilis	-1.95115	3.2.1.51: Alpha-L-fucosidase​
Bacteroides uniformis	Bacteroides thetaiotaomicron	-6.18433	3.2.1.51: Alpha-L-fucosidase​
Bacteroides caccae	Bacteroides uniformis	-4.75329	3.2.1.51: Alpha-L-fucosidase​
Bacteroides fragilis	Bacteroides vulgatus	-4.77641	3.2.1.51: Alpha-L-fucosidase​
Bacteroides thetaiotaomicron	Bacteroides vulgatus	-3.61218	3.2.1.51: Alpha-L-fucosidase​
Bacteroides uniformis	Bacteroides vulgatus	-4.61311	3.2.1.51: Alpha-L-fucosidase​
Bacteroides uniformis	Roseburia intestinalis	-5.23637	3.2.1.51: Alpha-L-fucosidase​
Bacteroides vulgatus	Roseburia intestinalis	-1.67037	3.2.1.51: Alpha-L-fucosidase​
Bacteroides uniformis	Alistipes finegoldii	-1.42501	3.2.1.52: Beta-N-acetylhexosaminidase​
Bacteroides uniformis	Bacteroides caccae	-1.50619	3.2.1.52: Beta-N-acetylhexosaminidase​
Bacteroides caccae	Bacteroides dorei	-2.81391	3.2.1.52: Beta-N-acetylhexosaminidase​
Bacteroides stercoris	Bacteroides dorei	-2.20379	3.2.1.52: Beta-N-acetylhexosaminidase​
Bacteroides uniformis	Bacteroides dorei	-3.98235	3.2.1.52: Beta-N-acetylhexosaminidase​
Bacteroides vulgatus	Bacteroides dorei	-2.86998	3.2.1.52: Beta-N-acetylhexosaminidase​
Alistipes finegoldii	Bacteroides fragilis	1.41219	3.2.1.52: Beta-N-acetylhexosaminidase​
Bacteroides thetaiotaomicron	Bacteroides fragilis	-2.04243	3.2.1.52: Beta-N-acetylhexosaminidase​
Bacteroides uniformis	Bacteroides fragilis	-2.28425	3.2.1.52: Beta-N-acetylhexosaminidase​
Bacteroides vulgatus	Bacteroides fragilis	-2.34034	3.2.1.52: Beta-N-acetylhexosaminidase​
Bacteroides dorei	Bacteroides stercoris	-1.77631	3.2.1.52: Beta-N-acetylhexosaminidase​
Bacteroides vulgatus	Bacteroides stercoris	-2.65897	3.2.1.52: Beta-N-acetylhexosaminidase​
Bacteroides caccae	Bacteroides thetaiotaomicron	1.30252	3.2.1.52: Beta-N-acetylhexosaminidase​
Bacteroides uniformis	Bacteroides thetaiotaomicron	-0.928541	3.2.1.52: Beta-N-acetylhexosaminidase​
Bacteroides fragilis	Bacteroides uniformis	-1.58587	3.2.1.52: Beta-N-acetylhexosaminidase​
Bacteroides stercoris	Bacteroides uniformis	-1.22811	3.2.1.52: Beta-N-acetylhexosaminidase​
Bacteroides vulgatus	Bacteroides uniformis	-1.94036	3.2.1.52: Beta-N-acetylhexosaminidase​
Alistipes finegoldii	Bacteroides vulgatus	-2.82551	3.2.1.52: Beta-N-acetylhexosaminidase​
Bacteroides caccae	Bacteroides vulgatus	-2.51537	3.2.1.52: Beta-N-acetylhexosaminidase​
Bacteroides dorei	Bacteroides vulgatus	-4.14262	3.2.1.52: Beta-N-acetylhexosaminidase​
Bacteroides stercoris	Bacteroides vulgatus	-1.60366	3.2.1.52: Beta-N-acetylhexosaminidase​
Alistipes finegoldii	Parabacteroides distasonis	-1.02772	3.2.1.52: Beta-N-acetylhexosaminidase​
Bacteroides uniformis	Parabacteroides distasonis	-1.17411	3.2.1.52: Beta-N-acetylhexosaminidase​
Bacteroides vulgatus	Parabacteroides distasonis	-1.19694	3.2.1.52: Beta-N-acetylhexosaminidase​
Alistipes shahii	Alistipes finegoldii	-22.0087	3.2.1.96: Endo-beta-N-Acetylglucosaminidase​
Bacteroides uniformis	Alistipes finegoldii	-3.76474	3.2.1.96: Endo-beta-N-Acetylglucosaminidase​
Alistipes finegoldii	Alistipes shahii	-8.6064	3.2.1.96: Endo-beta-N-Acetylglucosaminidase​
Alistipes finegoldii	Bacteroides thetaiotaomicron	-6.54677	3.2.1.96: Endo-beta-N-Acetylglucosaminidase​
Alistipes shahii	Bacteroides thetaiotaomicron	-6.55774	3.2.1.96: Endo-beta-N-Acetylglucosaminidase​
Bacteroides uniformis	Bacteroides thetaiotaomicron	-3.35303	3.2.1.96: Endo-beta-N-Acetylglucosaminidase​
Alistipes finegoldii	Bacteroides uniformis	-4.65047	3.2.1.96: Endo-beta-N-Acetylglucosaminidase​
Eubacterium ramulus	Ruminococcus torques	-41.4253	3.2.1.97: Endo-alpha-N-acetylgalactosaminidase​
